# Supplementary material for: Telephone-delivered psychosocial interventions targeting key health priorities in adults with a psychotic disorder: systematic review
Source: Psychol Med. 2018 May 25;48(16):2637–57. doi: 10.1017/S0033291718001125 (PMC6236444; doi:10.1017/S0033291718001125)
Supplement: Supplementary file 1 [file S0033291718001125sup001.zip]

Archive with 5 entries (5 files):
- Appendix 1_Medline Search Strategy.docx
- Appendix 2_Prisma Checklist_01.03.2018.docx
- Supplementary Figure 1_RiskofBias_01.03.jpg
- Supplementary File 1_Process Variables_01.03.2018.docx
- Supplementary Table 1_01.03.2018.docx
